# Supplementary material for: Identifying the Biomarker Profile of Pre-Frail and Frail People: A Cross-Sectional Analysis from UK Biobank
Source: Int J Environ Res Public Health. 2023 Jan 29;20(3):2421. doi: 10.3390/ijerph20032421 (PMC9915970; doi:10.3390/ijerph20032421)
Supplement: Supplementary file 1 [file ijerph-20-02421-s001.zip]

Archive with 1 entries (1 files):
- ijerph-2147202-supplementary.pdf
